# Supplementary material for: Effects of Temperature, pH, and Relative Humidity on Growth of Penicillium crustosum OM1 Isolated from Pears and Its Penitrem A Production
Source: J Fungi (Basel). 2025 Oct 16;11(10):741. doi: 10.3390/jof11100741 (PMC12564995; doi:10.3390/jof11100741)
Supplement: Supplementary file 1 [file jof-11-00741-s001.zip]

Archive with 1 entries (1 files):
- jof-3894279-supplementary.pdf
